# Supplementary material for: Identification and Characterization of the Intra-Articular Microbiome in the Osteoarthritic Knee
Source: Int J Mol Sci. 2020 Nov 16;21(22):8618. doi: 10.3390/ijms21228618 (PMC7697780; doi:10.3390/ijms21228618)
Supplement: Supplementary file 1 [file ijms-21-08618-s001.zip]

Archive with 8 entries (8 files):
- SupFig4.pdf
- __MACOSX/._SupFig4.pdf
- SupFig2.pdf
- __MACOSX/._SupFig2.pdf
- SupFig3.pdf
- __MACOSX/._SupFig3.pdf
- SupFig1.pdf
- __MACOSX/._SupFig1.pdf
